# Supplementary material for: m5C modification of mRNA serves a DNA damage code to promote homologous recombination
Source: Nat Commun. 2020 Jun 5;11:2834. doi: 10.1038/s41467-020-16722-7 (PMC7275041; doi:10.1038/s41467-020-16722-7)
Supplement: Supplementary file 3 — Source Data [file 41467_2020_16722_MOESM3_ESM.zip]

Archive with 11 entries (8 files):
- source data folder/
- source data folder/source data fig 5a.txt
- __MACOSX/
- __MACOSX/source data folder/
- __MACOSX/source data folder/._source data fig 5a.txt
- source data folder/.DS_Store
- __MACOSX/source data folder/._.DS_Store
- source data folder/Source data all figures.xlsx
- __MACOSX/source data folder/._Source data all figures.xlsx
- source data folder/Source data-Fig. 5a.xlsx
- __MACOSX/source data folder/._Source data-Fig. 5a.xlsx
