# Supplementary material for: m5C modification of mRNA serves a DNA damage code to promote homologous recombination
Source: Nat Commun. 2020 Jun 5;11:2834. doi: 10.1038/s41467-020-16722-7 (PMC7275041; doi:10.1038/s41467-020-16722-7)
Supplement: Supplementary file 3 — Source Data [file 41467_2020_16722_MOESM3_ESM.zip › source data folder/source data fig 5a.txt]

Source data Fig. 5a

#!/usr/bin/env python
# coding: utf-8

# In[1]:


import pandas as pd
import numpy as np


# ## load raw data

# In[ ]:


## load raw data from file storage path

data = pd.read_excel('/Volumes/luyuan/WYM_BRCA/brca_counts1.xlsx')  


# ## caculate RSI 

# In[ ]:


subjects = data.columns   ## get sample ID

## Iterate over each sample
for j in subjects:
    numbers = list(data[j].values)   ## get all genes's expression value of one sample
                                    ## The genes in the list have been sorted according 
                                    ## to the gene order in the formula 
    
    ## log2(x) for preventing errors in case of the count value is 0 
    ## formula is :RSI = −.0098009 * AR + 0.0128283 * cJun+ 0.0254552 * STAT1 − 0.0017589 * PKC − 0.0038171 * RelA + 0.1070213 *cABL − 0.0002509 * SUMO1 − 0.0092431 * PAK2 − 0.0204469 * HDAC − 0.0441683 * IRF1.
    RSI = -0.0098009*np.log2(numbers[0]+1)+0.0128283*np.log2(numbers[1]+1)+0.0254552*np.log2(numbers[2]+1)-0.0017589*np.log2(numbers[3]+1)-0.0038171*np.log2(numbers[4]+1)+0.1070213*np.log2(numbers[5]+1)-0.0002509*np.log2(numbers[6]+1)-0.0092431*np.log2(numbers[7]+1)-0.0204469*np.log2(numbers[8]+1)-0.0441683*np.log2(numbers[9]+1)
