# Supplementary material for: m5C modification of mRNA serves a DNA damage code to promote homologous recombination
Source: Nat Commun. 2020 Jun 5;11:2834. doi: 10.1038/s41467-020-16722-7 (PMC7275041; doi:10.1038/s41467-020-16722-7)
Supplement: Supplementary file 3 — Source Data [file 41467_2020_16722_MOESM3_ESM.zip › source data folder/Source data all figures.xlsx]

## Sheet: Fig. 1
Figure 1a	Frequency
	TA-KR	TA-Cherry	tetR-KR	tetR-Cherry
	0.5	0.08	0.157895	0.043478
	0.5	0	0.148148	0.043478
	0.6	0	0.137931	0
	Intensity
	TA-KR	TA-Cherry	tetR-KR	tetR-Cherry
	5.93724	1.5098	1.58968	1.24896
	8.96181	1.35228	1.48043	1.20712
	9.94174	1.3472	1.4246	1.18206
	8.30036	1.2142	1.30309	1.16271
	7.75653	1.19233	1.18438	1.14509
	7.53177	1.17503	1.14233	1.07042
	6.23321	1.15755	1.10436	1.06377
	9.92308	1.13585	1.05415	1.05849
	9.77166	1.06029	1.01883	1.024
	7.67861	1.03557	1.0125	1.01661
Figure 1b
		TA-KR			TA-Cherry
	ab10805 (m)	0.619048	0.714286	0.64	0.08	0	0
	ab73938 (m)	0.454545	0.454545	0.6	0.047619	0.055556	0
	ab214727 (r)	0.761905	0.714286	0.888889	0.066667	0.068966	0
	bs-9450R (r)	0.47619	0.428571	0.666667	0	0.041667	0
Figure 1d
Figure 1d
	Ctrl	+H2O2
	1	2.99106
	1	3.75409
	1	4.18498
Figure 1e
Figure 1f
Figure 1f
	Ctrl	+H2O2
	1	1.46943
	1	1.70157
	1	1.48646

## Sheet: Fig. 2
Figure 2a
	siCtrl	siTRDMT1	siNSUN2	siNSUN4	siNSUN5	siNSUN6
	0.583333	0.314286	0.615385	0.612903	0.7	0.655172
	0.631579	0.27027	0.555556	0.653846	0.714286	0.758621
	0.666667	0.297297	0.564103	0.666667	0.615385	0.607143
Figure 2c
Figure 2c
	WT	TRDMT1 KO
	1	0.48346
	1	0.314011
	1	0.487527
Figure 2d
Figure 2d
	WT	TRDMT1 KO
	1	0.393392
	1	0.4123
	1	0.402
Figure 2e
	WT	TRDMT1 KO	KO + WT	KO + C79A
	0.585366	0.305556	0.487179	0.314286
	0.542857	0.263158	0.527778	0.285714
	0.513514	0.243243	0.529412	0.277778
Figure 2f
	TA-KR	TA-Cherry	tetR-KR	tetR-Cherry
GFP-TRDMT1	1.87994	0.99	0.99	1
	1.82562	0.98	1.14	1.11
	1.82362	1.1	1.06	0.96
	1.9248	1.11	1.11	1.03
	2.07064	1.09	1.05	1.1
	1.73832	1.02	1.14	1.06
	2.03183	0.98	1.06	1.03
	1.81816	1.08	1.17	1.1
	2.10382	1.1	1.09	1.06
	1.99114	0.9	1.11	0.99
GFP-NSUN2	1.06	0.93	1.16	1.02
	1.1	1.13	1.06	1.02
	1.02	1	1.11	1.04
	1.01	0.96	0.98	1.09
	1.13	1.22	1.21	1.1
	1.1	1.02	1.01	1.08
	1.29	1.03	0.94	1.11
	1.04	1.15	1.05	1.1
	1.01	1.03	0.97	0.87
	1.02	1	1.06	1.02

## Sheet: Fig.3
Figure 3a
		1h	36h
	WT	0.6	0.294118
		0.6	0.324324
		0.5	0.315789
	KO-03	0.6	0.472222
		0.619048	0.555556
		0.478261	0.454545
	KO-22	0.55	0.428571
		0.65	0.4
		0.578947	0.454545
Figure 3b
Figure 3c
		1 h	36 h
	WT	0.6	0.294118
		0.6	0.324324
		0.5	0.315789
	KO	0.55	0.428571
		0.65	0.4
		0.578947	0.454545
	KO + WT	0.48	0.206897
		0.454545	0.321429
		0.65	0.275862
	KO + E63K	0.631579	0.269231
		0.545455	0.296296
		0.578947	0.307692
	KO + C79A	0.631579	0.434783
		0.6	0.413793
		0.47619	0.448276
	KO + R162A	0.55	0.35
		0.6	0.478261
		0.473684	0.380952
Figure 3d
	siCtrl	siTRDMT1	siBRCA1
	1	0.5254	0.2881
	1	0.5714	0.3214
	1	0.6111	0.3704
Figure 3e
	WT	KO-03	KO-22
	1	0.488848	0.50144
	1	0.50187	0.583872
	1	0.398505	0.425816
Figure 3f
	siCtrl	siTRDMT1
	1	0.964
	1	1
	1	1

## Sheet: Fig. 4
Figure 4b
	WT	KO	KO+WT	KO+E63K	KO+C79A	KO+R162A
	2.74	2.83	5.32	2.31	1.34	1.26
	4.21	1.46	2.11	3.9	1.28	3.44
	3.11	4.77	2.1	2.32	4.42	2.17
	3.82	3.95	3.65	1.32	3.69	2.94
	4.58	3.36	2.42	3.28	2.45	2.32
	3.39	2.32	2.28	2.24	2.6	4.14
	2.85	1.25	4.77	4.58	1.05	1.23
	4.46	4.52	3.02	5.94	1.79	5.39
	2.32	1.73	5.31	3.49	2.71	3.88
	3.47	3.45	5.46	2.78	1.22	0.98
	2.92	1.86	3.18	1.69	3.84	2.1
	0.95	1.18	1.91	0.99	1.98	1.01
	3.22	1.46	4.63	4.62	6.36	5.67
	4.74	0.92	1.33	1.58	1.12	2.44
	2.85	3.25	2.38	7.61	1.65	1.33
	2.77		1.81	3.4	2.14	1.41
	5.13		5.47	1.85	1.26	4.41
	3.1		2.67	3.07	1.18	1.24
	2.06		1.87	1.55	3.54	2.46
	4.7		5.89	4.5	1.18	1.85
	7.31		8.29	2.31	1.34	2.33
	2.54		2.51	1.96	1.42	2.54
	2.28		1.97	1.98	2.16	0.89
	3.09		2.18	2.07	1.93	2.09
	2.7		3.83	2.05	2.72	1.1
Figure 4d
	WT	KO22	KO+WT	KO+E63K	KO+C79A	KO+R162A
	0.65	0.391304	0.521739	0.565217	0.428571	0.347826
	0.714286	0.26087	0.458333	0.545455	0.28	0.380952
	0.64	0.291667	0.5	0.458333	0.363636	0.416667
Figure 4f
Figure 4g
		hybrid		m5C hybrid
	0	0	0	0	0
	45	16.7684	17.9291	28.2262	34.2258
	90	35.8974	31.7083	60.7057	57.5087
	180	63.1258	69.1781	85.2586	91.6958
	360	79.8128	86.0999	97.3417	99.2239

## Sheet: Fig. 5
Figure 5b
		WT		TRDMT1 KO		siBRCA1
	0	1	0	1	0	1	0
	1	0.642105	0.0781978	0.524831	0.0343652	0.162281	0.0133997
	2	0.428571	0.0137826	0.22912	0.0195822	0.0979532	0.00773634
	3	0.115248	0.00553302	0.0437359	0.00522597	0.0409357	0.0152641
Figure 5c
	Days	0	4	8	10	12	14
	Lv-NC-Saline	7	99.375	152.605	192.605	232.32	332.32
		9	89.375	122.704	162.704	213.937	263.937
		10	32	90.176	120.176	145.686	205.686
	Lv-NC-PARPi	10	65.75	98.592	118.592	139.688	141.431
		8	29.375	59.621	79.621	97.979	98.124
		9	22.5	48.752	68.752	86.526	96.526
	Lv-shTRDMT1I-Saline	7	21.688	42.82	82.82	117.096	124.096
		8	68	105.897	135.897	154.963	191.963
		9	81.25	160.736	175.736	254.408	273.438
	Lv-shTRDMT1I-PARPi	7	33.5	51.774	59.774	70.441	76.441
		8	13.5	23.85	29.85	34.698	43.698
		10	21.438	42.24	45.24	53.285	59.285
Figure 5d
	Lv-NC-Saline	Lv-NC-PARPi	Lv-TRDMT1I-Saline	Lv-TRDMT1I-PARPi
	213.937	139.688	117.096	70.441
	232.32	97.979	154.963	34.698
	145.686	86.526	254.408	53.285

## Sheet: Supplementary Fig. 1
Supplementary Fig. 1c
	Ctrl	α-amanitin	DRB
	0.5	0.21875	0.321429
	0.551724	0.233333	0.357143
	0.515152	0.176471	0.290323
	0.433333	0.323529	0.413793
Supplementary Fig. 1d
Supplementary Fig. 1e

## Sheet: Supplementary Fig. 2
Supplementary Fig. 2a
	Time after light activation (h)	m5C			S9.6
	0	0.3	0.534483	0.348485	0.294118	0.264706	0.28125
	0.5	0.574074	0.666667	0.533333	0.588235	0.571429	0.487805
	1	0.65	0.725806	0.647059	0.529412	0.606061	0.542857
	2	0.514706	0.514286	0.590909	0.548387	0.470588	0.529412
	8	0.553571	0.396552	0.475	0.576923	0.441176	0.388889
	24	0.224138	0.3	0.303571	0.129032	0.228571	0.172414
Supplementary Fig. 2c
	G1	S	G2
	0.625	0.75	0.633333
	0.65	0.7	0.580645
	0.633333	0.666667	0.7
Supplementary Fig. 2e

## Sheet: Supplementary Fig. 3
Supplementary Fig. 3a
Supplementary Fig. 3b
Supplementary Fig. 3e
	Ctrl	+H2O2
	1	1.5
	1	1.13
	1	1.24
	1	1.23

## Sheet: Supplementary Fig. 4
Supplementary Fig. 4a
	Ctrl	RNaseH1 WT	RNaseH1 D210N
	0.383599	0.168396	0.339703
	0.496924	0.248625	0.400924
	0.51083	0.305428	0.373782
	0.551368	0.218231	0.409358
	0.43202	0.105936	0.527385
	0.510341	0.501722	0.440874
	0.412668	0.372971	0.37349
	0.401004	0.305722	0.802647
	0.489636	0.323531	0.463728
	0.59408	0.176206	0.878801
Supplementary Fig. 4b
	Ctrl	DRB		Ctrl	a-amanitin
	0.74215	0.45356		0.87994	0.647548
	1.10631	0.54389		0.82562	0.442835
	0.85799	0.66958		0.82362	0.567621
	0.95473	0.36044		0.9248	0.609157
	0.99902	0.37846		1.16407	0.860059
	0.60147	0.86084		0.73832	0.696882
	0.86988	0.45202		1.03183	0.537967
	0.44137	0.72592		0.81816	0.881055
	0.89215	0.5967		1.10382	0.558833
	0.90282	0.7041		1.1766	0.379548
	0.87895			1.07064
				0.99114
Supplementary Fig. 4c

## Sheet: Supplementary Fig. 5
Supplementary Fig. 5b
	KO	KO + WT	KO + E63K	KO + C79A	KO + R162A
	0.431322	0.541304	0.631188	0.41	0.308282
	0.400513	0.521739	0.653465		0.234663
	0.404365	0.671739	0.534653	0.44	0.280675
Supplementary Fig. 5c
	IR dose (Gy)		0	1	2	3	4
	WT	mean	1	0.895299	0.839744	0.663462	0.398504
		sd	0.041912	0.025708	0.016026	0.011556	0.020854
		n	3	3	3	3	3
	WT + DRB	mean	1.00001	0.835451	0.575468	0.390461	0.305748
		sd	0.008924	0.016264	0.020448	0.016088	0.022311
		n	3	3	3	3	3
	TRDMT1-KO	mean	1	0.73913	0.623715	0.490909	0.248221
		sd	0.008329	0.007245	0.010868	0.010868	0.0178
		n	3	3	3	3	3
	TRDMT1-KO + DRB	mean	1	0.714865	0.600676	0.415541	0.249324
		sd	0.008192	0.008192	0.014237	0.012162	0.008108
		n	3	3	3	3	3
Supplementary Fig. 5d
	WT	E63K	C79A	R162A
	0.638768	0.646051	0.061291	0.399411
	0.416168	0.315093	0.01	0.396682
	0.583496	0.363994	0.173846	0.509015
	0.648591	0.263158	0.01569	0.385978
	0.720027	0.606274	0.044917	0.721074
	0.607499	0.480854	0.076318	0.564885
	0.387877	0.602608	0.212043	0.463895
	0.57394	0.432942	0.145234	0.709335
	0.470331	0.691225	0.03264	0.401878
	0.565217	0.458758	0.012378	0.522601
Supplementary Fig. 5e
	WT	NLS	NES
	0.44	0.65	0.21
	0.51	0.82	0.18
	0.58	0.79	0.25
	0.51	0.8	0.2
	0.6	0.8	0.18
	0.45	0.59	0.13
	0.55	0.77	0.1
	0.49	0.79	0.15
	0.47	0.78	0.14
	0.5	0.83	0.22
Supplementary Fig. 5f
	WT	KO	KO + NLS-TRDMT1	KO + NES-TRDMT1
	0.724138	0.413793	0.655172	0.4
	0.689655	0.323529	0.666667	0.4
	0.633333	0.388889	0.653846	0.464286
Supplementary Fig. 5g
		1 h			36 h
	WT	0.625	0.59375	0.6	0.3	0.366667	0.305556
	TRDMT1 KO	0.59375	0.53125	0.5625	0.5	0.5	0.4375
	KO + NLS-TRDMT1	0.59375	0.645161	0.689655	0.322581	0.363636	0.25
	KO + NES-TRDMT1	0.516129	0.586207	0.642857	0.5	0.451613	0.517241
Supplementary Fig. 5h
	WT	TRDMT1 KO	KO + NLS-TRDMT1	KO + NES-TRDMT1
	0.472033	0.277839	0.590631	0.337217
	0.466576	0.31753	0.521385	0.339959
	0.51296	0.31753	0.476578	0.397533
	0.455662	0.370452	0.484725	0.381083

[truncated: 2 more sheets: Supplementary Fig. 6, Supplementary Fig. 7]
