# Supplementary material for: m5C modification of mRNA serves a DNA damage code to promote homologous recombination
Source: Nat Commun. 2020 Jun 5;11:2834. doi: 10.1038/s41467-020-16722-7 (PMC7275041; doi:10.1038/s41467-020-16722-7)
Supplement: Supplementary file 3 — Source Data [file 41467_2020_16722_MOESM3_ESM.zip › source data folder/Source data-Fig. 5a.xlsx]

## Sheet: Sheet1
	TCGA-3C-AAAU	TCGA-3C-AALI	TCGA-3C-AALJ	TCGA-3C-AALK	TCGA-4H-AAAK	TCGA-5L-AAT0	TCGA-5L-AAT1	TCGA-5T-A9QA	TCGA-A1-A0SB	TCGA-A1-A0SD	TCGA-A1-A0SE	TCGA-A1-A0SF	TCGA-A1-A0SG	TCGA-A1-A0SH	TCGA-A1-A0SI	TCGA-A1-A0SJ	TCGA-A1-A0SK	TCGA-A1-A0SM	TCGA-A1-A0SN	TCGA-A1-A0SO	TCGA-A1-A0SP	TCGA-A1-A0SQ	TCGA-A2-A04N	TCGA-A2-A04P	TCGA-A2-A04Q	TCGA-A2-A04R	TCGA-A2-A04T	TCGA-A2-A04U	TCGA-A2-A04V	TCGA-A2-A04W	TCGA-A2-A04X	TCGA-A2-A04Y	TCGA-A2-A0CK	TCGA-A2-A0CL	TCGA-A2-A0CM	TCGA-A2-A0CO	TCGA-A2-A0CP	TCGA-A2-A0CQ	TCGA-A2-A0CR	TCGA-A2-A0CS	TCGA-A2-A0CT	TCGA-A2-A0CU	TCGA-A2-A0CV	TCGA-A2-A0CW	TCGA-A2-A0CX	TCGA-A2-A0CY	TCGA-A2-A0CZ	TCGA-A2-A0D0	TCGA-A2-A0D1
ENSG00000169083.14	15722	267	2234	10494	10383	8282	6631	3624	402	16179	16624	23581	12515	11501	15630	7549	55	8657	7400	66	92	2744	15526	137	797	13381	124	72	10571	4737	10326	2879	7884	13154	73	7713	4398	11342	5767	16960	7781	13055	25599	10592	14737	2716	3573	18	14430
ENSG00000177606.6	11429	6432	3315	11233	10669	4150	4599	1592	32660	10508	11471	15158	6896	7781	36088	16856	9597	28989	9509	8072	10608	11114	21511	21228	10577	13348	4605	2889	9012	48491	7127	17183	39702	10476	9278	35132	10301	34960	19925	7158	10390	9179	43177	10366	12854	2162	10955	6924	5333
ENSG00000115415.17	6093	13209	4189	10309	16749	8189	21402	5455	5911	29339	10047	11160	14792	9730	50827	12852	10567	11265	21788	28170	12921	8704	7384	11446	55186	11163	14308	5369	7342	8417	63782	25178	6187	79865	29437	18684	4373	7465	17549	10535	8319	4003	12605	52607	24690	2820	10965	31813	7877
ENSG00000166501.11	115	320	179	173	195	380	453	5	41	288	312	577	922	234	595	345	42	124	777	371	421	188	288	293	2431	61	626	6	188	66	764	417	246	4606	482	1237	101	147	1636	560	132	234	549	381	223	33	532	264	54
ENSG00000173039.17	5130	5352	2476	7527	5265	3808	2820	3816	5505	7439	6629	5609	6418	6247	8959	4449	7217	7325	7982	5771	6356	6941	5409	4514	6425	8114	5937	6207	8718	3865	7332	6535	6204	5398	4250	6999	4185	7669	5015	6497	5492	8590	11216	8699	4036	5428	7021	5999	5252
ENSG00000097007.16	6296	5074	3597	6809	7094	4319	2860	3195	7720	8091	9160	5814	6738	10402	11303	4609	10040	6067	8682	9953	5789	5491	5806	3836	6354	4366	5855	2906	6029	6533	5909	6227	6355	6070	4255	8687	4530	4964	3969	4374	3389	4702	10030	8115	7477	2425	6856	5923	4647
ENSG00000116030.15	3873	2379	2007	4436	5474	3627	2720	5526	3683	7858	7496	5810	5921	6118	7019	6448	11976	7011	5170	14059	7978	6071	6707	2657	7931	7583	9513	17780	7863	5753	7820	8467	5619	5668	5766	4101	3912	9079	6420	5361	6838	5105	7224	6308	6602	4237	4180	10868	6368
ENSG00000180370.9	7214	4541	1818	6278	6104	4839	3073	3963	5684	9388	14764	5026	11536	20015	18435	10267	9635	10019	11743	18822	10701	8389	7919	6138	7611	9001	17745	3458	6848	4001	10399	9428	5639	12449	10694	6134	4779	6118	4212	8072	6619	13381	10280	11405	13753	3362	7278	14491	1931
ENSG00000116478.10	7249	3359	2893	5459	5743	4580	3615	6055	4215	5199	6922	9137	6021	4157	7698	9594	13909	5035	8745	11564	7195	7289	7246	6095	7578	3601	12998	5778	9978	7363	9158	12679	8305	9222	9177	6641	3532	9580	7044	3789	6535	9583	10619	16590	4494	12675	4641	16975	5466
ENSG00000125347.12	1554	4069	1993	2882	1516	2709	4111	2131	578	4230	2505	2540	1072	2142	7514	2468	1063	1846	5065	1275	4025	1318	1969	3477	14397	1490	2799	574	2693	1904	9219	5962	4510	8233	12635	7736	1350	4087	13978	3418	1243	2274	12792	6639	2836	843	2162	7721	747
Source data Fig. 5a
[truncated: 1,042 more columns]
